# Supplementary material for: Real-World Data Analysis of CDK4/6 Inhibitor Therapy—A Patient-Centric Single Center Study
Source: Cancers (Basel). 2024 May 1;16(9):1760. doi: 10.3390/cancers16091760 (PMC11083990; doi:10.3390/cancers16091760)
Supplement: Supplementary file 1 [file cancers-16-01760-s001.zip]

Archive with 2 entries (2 files):
- cancers-2965205-File S1.pdf
- cancers-2965205-Table S1.pdf
